# Supplementary material for: Microbial Inhibition by UV Radiation Combined with Nisin and Shelf-Life Extension of Tangerine Juice during Refrigerated Storage
Source: Foods. 2023 Jul 17;12(14):2725. doi: 10.3390/foods12142725 (PMC10379832; doi:10.3390/foods12142725)
Supplement: Supplementary file 1 [file foods-12-02725-s001.zip]

Archive with 1 entries (1 files):
- foods-2471699-supplementary.pdf
